# Supplementary material for: Sex-specific-evaluation of metabolic syndrome prevalence in Algeria: insights from the 2016–2017 non-communicable diseases risk factors survey
Source: Sci Rep. 2023 Nov 2;13:18908. doi: 10.1038/s41598-023-45625-y (PMC10622436; doi:10.1038/s41598-023-45625-y)
Supplement: Supplementary file 1 — Supplementary Information 1. [file 41598_2023_45625_MOESM1_ESM.do]

*Syndrome métabolique: Enquete STEPs 	Algérie 2016.*

**1. Importation de la base de données
***1.1. Chemin d'accès
cd "C:\Users\USER\Desktop\Anlyse MetS\Dossier MetS"

use Data_Algérie_2016_initial.dta, clear


***1.2.Pondération
svyset psu [pweight=wstep3], strata(stratum) vce(linearized) singleunit(missing)

svy:mean age
estat sd
svy, subpop(if c1==1):mean age
estat sd
svy, subpop(if c1==2):mean age
estat sd

**2. Nétoyage de la base de données
***2.1.Exclusion des femmes enceintes 
drop if m8==1 

***2.2. valeurs aberrantes et manquante du MetS: m14 m6a m6b m5a m5b b5 b16 b17
****2.2.1.Transformation valeurs aberrantes en valeurs manquantes
replace m14=. if m14==888.8
replace m6a=. if m6a==888
replace m6b=. if m6b==888
replace m5a=. if m5a==888
replace b5=. if b5==777
replace b15=. if b15==777
replace b16=. if b16==777
replace b16=. if b16==0

****2.2.2.Suppression des valeurs manquantes 
drop if m14==.
drop if m6a==.
drop if m6b==.
drop if m5a==.
drop if m5b==.
drop if b5==.
drop if b15==.
drop if b16==.

**3.MetS
***3.1.Calcul des composantes du MetS
****3.1.1.Tour de taille >= 94cm (H )/ >= 80cm (F)
codebook c1
generate tour = 0 if (m14<94&c1==1)|(m14<80&c1==2)
replace tour = 1 if (m14>=94&c1==1)|(m14>=80&c1==2)
lab def tour 0"Normal" 1"Eleve"
lab val tour tour
svy:tab tour c1,ci obs col

****3.1.2.Tension artérielle: Systolic>=130 and/or diastolic>=85 mm Hg
gen TAS = (m5a+ m6a)/2
gen TAD = (m5b+ m6b)/2

gen HTAr= 0 if TAS<130|TAD<85
replace HTAr = 1 if TAS >= 130|TAD>=85|h3==1
label define HTAr 0"normal" 1"eleve"
label values HTAr HTAr
svy:tab HTAr c1,ci obs col

****3.1.3.Glycémie seuil de >= 100 mg/dL
gen glyc =.
replace glyc = 1 if b5>=100|b6==1|h8==1|h9==1
replace glyc=0 if glyc ==.
lab def glyc 0"Normal" 1"Eleve"
lab val glyc glyc
svy:tab glyc c1,ci obs col


****3.1.4.Triglycérides seuil >= 150 mg/dL
gen tri =.
replace tri=1 if b15>= 150
replace tri =0 if tri==.
lab def tri 0 "Normal" 1"Eleve"
lab val tri tri 
svy:tab tri c1,ci obs col

****3.1.5.HDL Cholestérol < 40 mg/dL(hommes) et <50 mg/dL(femmes)  
gen hdl=1 if (b16<40 & c1==1) | (b16<50 & c1==2)
replace hdl=0 if hdl==.
lab def hdl 0"Normal" 1 "Bas"
lab val hdl hdl
svy:tab hdl c1,ci obs col

**6.Co-occurrence des composantes du MetS
***tour+HTAr+glyc+tri+hdl (12345)
gen scoreR=tour+HTAr+glyc+tri+hdl
gen scoreR12345=.
replace scoreR12345=1 if scoreR>=3
replace scoreR12345=0 if scoreR12345==.
***tour1+hdl+HTAr+glyc (1234)
gen scoreR41b=tour+hdl+HTAr+glyc
gen scoreR41bc=.
replace scoreR41bc=1 if scoreR41b==4
replace scoreR41bc=0 if scoreR41bc==.

***tour1+hdl+HTAr+tri (1235) 
gen scoreR42b=tour+hdl+HTAr+tri
gen scoreR42bc=.
replace scoreR42bc=1 if scoreR42b>=3
replace scoreR42bc=0 if scoreR42bc==.


***tour1+hdl+glyc+tri(1245)
gen scoreR43b=tour+hdl+glyc+tri
gen scoreR43bc=.
replace scoreR43bc=1 if scoreR43b>=3
replace scoreR43bc=0 if scoreR43bc==.


***tour1+HTAr+glyc+tri (1345)
gen scoreR44b=tour+HTAr+glyc+tri
gen scoreR44=.
replace scoreR44=1 if scoreR44b>=3
replace scoreR44=0 if scoreR44==.


***hdl+HTAr+glyc+tri (2345)
gen scoreR45b=hdl+HTAr+glyc+tri
gen scoreR45=.
replace scoreR45 =1 if scoreR45b>=3
replace scoreR45=0 if scoreR45==.

***tour1+hdl+HTAr (123)
gen scoreD31a=tour+hdl+HTAr 
gen scoreR31=.
replace scoreR31=1 if scoreD31a>=3
replace scoreR31=0 if scoreR31==.

***tour1+hdl+glyc (124)
gen scoreR32a=tour+hdl+glyc
gen scoreR32=.
replace scoreR32=1 if scoreR32a>=3
replace scoreR32=0 if scoreR32==.

***tour1+hdl+tri (125)
gen scoref33=tour+hdl+tri
gen scored33=.
replace scored33=1 if scoref33>=3
replace scored33=0 if scored33==.

***tour1+HTAr+glyc (134)
gen scoreR34a=tour+HTAr+glyc
gen scoreR34=.
replace scoreR34=1 if scoreR34a>=3
replace scoreR34=0 if scoreR34==.

***tour1+HTAr+tri (135)
gen scoreR35a=tour+HTAr+tri
gen scoreR35=.
replace scoreR35= 1 if scoreR35a>=3
replace scoreR35=0 if scoreR35==.

***tour1+glyc+tri (145)
gen scoreR36a=tour+glyc+tri
gen scoreR36=.
replace scoreR36 =1 if scoreR36a>=3
replace scoreR36=0 if scoreR36==.

***hdl+HTAr+glyc (234)
gen scoreR37a=hdl+HTAr+glyc
gen scoreR37=.
replace scoreR37=1 if scoreR37a>=3
replace scoreR37=0 if scoreR37==.

***hdl+HTAr+tri (235)
gen scoreR38c=hdl+HTAr+tri
gen scoreR38=.
replace scoreR38=1 if scoreR38c>=3
replace scoreR38=0 if scoreR38==.

***hdl+glyc+tri (245)
gen scoreR39a=hdl+glyc+tri
gen scoreR39=.
replace scoreR39=1 if scoreR39a>=3
replace scoreR39=0 if scoreR39==.

***HTAr+glyc+tri (345)
gen scoreF40a=HTAr+glyc+tri
gen scoreF40=.
replace scoreF40=1 if scoreF40a>=3
replace scoreF40=0 if scoreF40==.

***6.3 Labélisation des combinaisons
gen clusR=.

***** 5 composantes
replace clusR=51 if scoreR12345==1 

**** 4 composantes
replace clusR=41 if scoreR41bc==1 
replace clusR=42 if scoreR42bc==1 
replace clusR=43 if scoreR43bc==1
replace clusR=44 if scoreR44==1
replace clusR=45 if scoreR45==1

*** 3 composantes
replace clusR=30 if scoreR31==1
replace clusR=31 if scoreR32==1
replace clusR=32 if scored33==1
replace clusR=33 if scoreR34==1
replace clusR=34 if scoreR35==1
replace clusR=35 if scoreR36==1
replace clusR=36 if scoreR37==1
replace clusR=37 if scoreR38==1
replace clusR=38 if scoreR39==1
replace clusR=39 if scoreF40==1

*** 1 ou <3 composantes 
replace clusR=0 if clusR==.

***labélisation 
lab def clusR 51"tour+HTA+glyc+tri+hdl" 41"tour+hdl+HTA+glyc" 42"tour+hdl+HTA+tri" 43"tour+hdl+glyc+tri" 44"tour+HTA+glyc+tri" 45"hdl+HTA+tri+glyc" 30"tour+hdl+HTA" 31"tour+hdl+glyc" 32"tour+hdl+tri" 33"tour+HTA+glyc" 34"tour+HTA+tri" 35"tour+glyc+tri" 36"hdl+HTA+glyc" 37"hdl+HTA+tri" 38"hdl+ glyc+tri" 39"HTA+glyc+tri"
lab val clusR clusR
tab clusR
svy: tab clusR
svy:tab clusR c1,ci obs col


**3.2.MetS
***3.2.1.MetS selon ATPIII 2009
gen syndr=tour+HTAr+glyc+tri+hdl
gen MetS=.
replace MetS=1 if syndr>=3
replace MetS=0 if syndr< 3
svy:tab MetS c1,ci obs col
lab def MetS 0"Non" 1"Oui"
lab val MetS MetS
svy:tab MetS c1,ci obs col

***3.2.2.Syndrome métabolique critrère IDF 27/04/2022
gen syndf=HTA+glyc+tri+hdl
gen MetS1=.
replace MetS1=1 if tour==1&syndf>=2
replace MetS1=0 if MetS1==.
lab def MetS1 0"Non" 1"Oui"
lab val MetS1 MetS1
svy:tab MetS1 c1,ci obs col

**3.3 Concordance ATP III et IDF
kap MetS MetS1


**4. Variables sociodémographiques
***4.2.Sexe
gen sexe=c1
lab def sexe 1"Men" 2"Women"
lab val sexe sexe

***4.3.groupe d'âge
gen agecat=age
replace agecat=1 if age>=18 & age <29
replace agecat=2 if age>=29 & age <45
replace agecat=3 if age>=45 & age <59
replace agecat=4 if age>=59 & age <70
label define agecat 1"18-29  years " 2"30-44  years " 3"45-59  years" 4"60-70  years "
lab val agecat agecat
svy:tab agecat sex,ci obs col

***4.4.Niveau d'instruction
gen instructions= c5
replace instructions=. if c5==88
replace instructions = 1 if c5==1 | c5==8|c5==2
replace instructions = 2 if c5==3
replace instructions = 3 if c5==4 | c5==5 
replace instructions = 4 if c5==6 | c5==7
label define instructions 4"University studie" 3 "Secondary school" 2 "Primary school" 1 "Less primary school"
lab val instructions instructions
svy:tab instructions sex,ci obs col


***4.5.statut matrimonial
gen matrim= c7
replace matrim=. if c7==88
replace matrim=2 if c7==2
replace matrim=1 if c7==1
replace matrim=1 if c7==3
replace matrim=1 if c7==4
replace matrim=1 if c7==5
lab def matrim 1"Single" 2"Living togethere"
lab val matrim matrim
svy:tab matrim sex,ci obs col

***4.6.residence
gen residence=.
replace residence=1 if stratum==2
replace residence=2 if stratum==1
lab def residence 1"Rural area" 2"Urban area"
lab val residence residence
svy:tab residence sex,ci obs col

***4.7.Profession
gen profession =c8
replace profession=. if profession==88
replace profession=1 if c8==1 | c8==2 
replace profession=1 if c8==3 
replace profession=2 if c8==5|c8==8|c8==9|c8==4|c8==6|c8==7 
lab def profession 1 "Worker" 2 "Jobless"
label value profession profession
svy:tab profession sex,ci obs col


**5.Variables comportementales
***5.1.Fumeurs
gen fume=.
replace fume= 1 if t1==2 & t8==2
replace fume= 2 if t1==1 
replace fume=3 if t8==1 & t1==2
label define fume 3 "Past smoker" 2"Current smoker" 1"Non-smoker"
lab val fume fume
svy:tab fume sex,ci obs col


***5.2.Consommation des fruits et léguimes
gen fruit=(d1*d2)/7
gen leguime = (d3*d4)/7
gen fruit_legime = fruit+leguime
replace fruit_legime=2 if fruit_leg<5
replace fruit_legime=1 if fruit_legime>=5
label define fruit_legime 1"sufficient vegetable fruit" 2"insufficient vegetable fruit"
label values fruit_legime fruit_legime
svy:tab fruit_legim sexe,ci obs col

***5.3.Activité physique
tab1 p1-p16b
mvdecode p1-p16b, mv(77)
mvdecode p1-p16b, mv(77)
gen p3_r=p3a*60+p3b
gen p6_r=p6a*60+p6b
gen p9_r=p9a*60+p9b
gen p12_r=p12a*60+p12b
gen p15_r=p15a*60+p15b
gen p16_r=p16a*60+p16b
gen Ptotal1_1= (p2 * p3_r * 8)
gen Ptotal1_2=(p5 * p6_r * 4)
gen Ptotal1_3=(p8 * p9_r *4)
gen Ptotal1_4=(p11 * p12_r * 8)
gen Ptotal1_5=(p14 * p15_r* 4)
egen Ptotallevels= rowtotal(Ptotal1_*)
*replace Ptotallevels=((p2 * p3_r * 8) + (p5 * p6_r * 4) + (p8 * p9_r *4) + (p11 * p12_r * 8) + (p14 * p15_r* 4))
sum Ptotallevels
tab Ptotallevels
gen acph= ((p2 + p11) >= 3 & Ptotallevels >= 1500 )
tab acph
gen acph1=((p2 + p5 + p8 + p11 + p14) >= 7 & Ptotallevels>= 3000)
tab acph1
gen Acph2=.
replace Acph2=0 if acph==1 |acph1==1 // intense
tab Acph2, m
gen p211=(p2 + p11) 
gen p21112= ((p2 * p3_r) + (p11 * p12_r))
gen mod1=1 if p211>= 3 & p21112>=60
gen p5814=(p5 + p8 + p14)
gen P5689= (p5 * p6_r) + (p8 * p9_r) + (p14 * p15_r)
gen mod2=1 if p5814>=5 & P5689>=150 
gen p2581114= (p2 + p5 + p8 + p11 + p14) 
gen mod3=1 if p2581114>=5 & Ptotallevels >= 600
tab mod1 
tab mod2 
replace Acph2=1  if (mod1==1 | mod2==1 | mod3==1) & Acph2 !=0 
replace Acph2=2  if  Acph2 ==. 
tab Acph2, m
tab Acph2
gen Phys1= (p1==1 | p10==1) if p1!=. | p10!=.
lab define C_r                          ///
0 "Intense physical activity"     ///
1 "Moderate physical activity"    ///
2 "Low physical activity" 
gen Phys=Acph2 if Phys1!=. 
lab val Phys C_r
tab Phys 
gen low_activity1=Phys==2 if Phys<.
svy:tab Phys sex,ci obs col

***5.4.consommation d'alcool
gen cons_alcool = 0 if a1==2
replace cons_alcool = 1 if a1==1
label define cons_alcool 0"Non-drinker" 1"Alcohol user" 
label values cons_alcool cons_alcool
svy:tab cons_alcool sex,ci obs col

***5.5.Prévalence du MetS par Caractéristique
****5.5.1.Critères ATPIII
svy:tab MetS sexe,ci obs col
svy:tab MetS agecat if sexe==2,ci obs col
svy:tab MetS agecat if sexe==1,ci obs col
svy:tab MetS matrim if sexe==2,ci obs col
svy:tab MetS matrim if sexe==1,ci obs col
svy:tab MetS profession if sexe==2,ci obs col
svy:tab MetS profession if sexe==1,ci obs col
svy:tab MetS instructions if sexe==2,ci obs col
svy:tab MetS instructions if sexe==1,ci obs col
svy:tab MetS residence if sexe==2,ci obs col
svy:tab MetS residence if sexe==1,ci obs col
svy:tab MetS Phys if sexe==2,ci obs col
svy:tab MetS Phys if sexe==1,ci obs col
svy:tab MetS fume if sexe==2,ci obs col
svy:tab MetS fume if sexe==1,ci obs col
svy:tab MetS fruit_legim if sexe==2,ci obs col
svy:tab MetS fruit_legim if sexe==1,ci obs col
svy:tab MetS cons_alcool if sexe==2,ci obs col
svy:tab MetS cons_alcool if sexe==1,ci obs col

****5.5.2.Critères IDF
svy:tab MetS1 sexe,ci obs col
svy:tab MetS1 agecat if sexe==2,ci obs col
svy:tab MetS1 agecat if sexe==1,ci obs col
svy:tab MetS1 matrim if sexe==2,ci obs col
svy:tab MetS1 matrim if sexe==1,ci obs col
svy:tab MetS1 profession if sexe==2,ci obs col
svy:tab MetS1 profession if sexe==1,ci obs col
svy:tab MetS1 instructions if sexe==2,ci obs col
svy:tab MetS1 instructions if sexe==1,ci obs col
svy:tab MetS1 residence if sexe==2,ci obs col
svy:tab MetS1 residence if sexe==1,ci obs col
svy:tab MetS1 Phys if sexe==2,ci obs col
svy:tab MetS1 Phys if sexe==1,ci obs col
svy:tab MetS1 fume if sexe==2,ci obs col
svy:tab MetS1 fume if sexe==1,ci obs col
svy:tab MetS1 fruit_legim if sexe==2,ci obs col
svy:tab MetS1 fruit_legim if sexe==1,ci obs col
svy:tab MetS1 cons_alcool if sexe==2,ci obs col
svy:tab MetS1 cons_alcool if sexe==1,ci obs col


**7. Association avec les facteurs de rsique
***7.1.Analyse bivariée
****7.1.1 Critère ATP III 2009
xtset psu
xtgee MetS i.sexe, family(poisson) link(log) cor(exch) r eform allbaselevels
testparm i.sexe

xtgee MetS i.agecat if sexe==2, family(poisson) link(log) cor(exch) r eform allbaselevels
testparm i.agecat
xtgee MetS i.agecat if sexe==1, family(poisson) link(log) cor(exch) r eform allbaselevels
testparm i.agecat

xtgee MetS i.matrim if sexe==2, family(poisson) link(log) cor(exch) r eform allbaselevels
testparm i.matrim
xtgee MetS i.matrim if sexe==1, family(poisson) link(log) cor(exch) r eform allbaselevels
testparm i.matrim

xtgee MetS i.instructions if sexe==2, family(poisson) link(log) cor(exch) r eform allbaselevels
testparm i.instructions
xtgee MetS i.instructions if sexe==1, family(poisson) link(log) cor(exch) r eform allbaselevels
testparm i.instructions

xtgee MetS i.profession if sexe==2, family(poisson) link(log) cor(exch) r eform allbaselevels
testparm i.profession
xtgee MetS i.profession if sexe==1, family(poisson) link(log) cor(exch) r eform allbaselevels
testparm i.profession

xtgee MetS i.residence if sexe==2, family(poisson) link(log) cor(exch) r eform allbaselevels
testparm i.residence
xtgee MetS i.residence if sexe==1, family(poisson) link(log) cor(exch) r eform allbaselevels
testparm i.residence

xtgee MetS i.Phys if sexe==2, family(poisson) link(log) cor(exch) r eform allbaselevels
testparm i.Phys
xtgee MetS i.Phys if sexe==1, family(poisson) link(log) cor(exch) r eform allbaselevels
testparm i.Phys

xtgee MetS i.fruit_legim if sexe==2, family(poisson) link(log) cor(exch) r eform allbaselevels
testparm i.fruit_legim
xtgee MetS i.fruit_legim if sexe==1, family(poisson) link(log) cor(exch) r eform allbaselevels
testparm i.fruit_legim

xtgee MetS i.fume if sexe==2, family(poisson) link(log) cor(exch) r eform allbaselevels
testparm i.fume
xtgee MetS i.fume if sexe==1, family(poisson) link(log) cor(exch) r eform allbaselevels
testparm i.fume

xtgee MetS i.cons_alcool if sexe==2, family(poisson) link(log) cor(exch) r eform allbaselevels
testparm i.cons_alcool
xtgee MetS i.cons_alcool if sexe==1, family(poisson) link(log) cor(exch) r eform allbaselevels
testparm i.cons_alcool

****7.1.2 Critère IDF
xtgee MetS1 i.sexe, family(poisson) link(log) cor(exch) r eform allbaselevels
testparm i.sexe

xtgee MetS1 i.agecat if sexe==2, family(poisson) link(log) cor(exch) r eform allbaselevels
testparm i.agecat
xtgee MetS1 i.agecat if sexe==1, family(poisson) link(log) cor(exch) r eform allbaselevels
testparm i.agecat

xtgee MetS1 i.matrim if sexe==2, family(poisson) link(log) cor(exch) r eform allbaselevels
testparm i.matrim
xtgee MetS1 i.matrim if sexe==1, family(poisson) link(log) cor(exch) r eform allbaselevels
testparm i.matrim

xtgee MetS1 i.instructions if sexe==2, family(poisson) link(log) cor(exch) r eform allbaselevels
testparm i.instructions
xtgee MetS1 i.instructions if sexe==1, family(poisson) link(log) cor(exch) r eform allbaselevels
testparm i.instructions

xtgee MetS1 i.profession if sexe==2, family(poisson) link(log) cor(exch) r eform allbaselevels
testparm i.profession
xtgee MetS1 i.profession if sexe==1, family(poisson) link(log) cor(exch) r eform allbaselevels
testparm i.profession

xtgee MetS1 i.residence if sexe==2, family(poisson) link(log) cor(exch) r eform allbaselevels
testparm i.residence
xtgee MetS1 i.residence if sexe==1, family(poisson) link(log) cor(exch) r eform allbaselevels
testparm i.residence

xtgee MetS1 i.Phys if sexe==2, family(poisson) link(log) cor(exch) r eform allbaselevels
testparm i.Phys
xtgee MetS1 i.Phys if sexe==1, family(poisson) link(log) cor(exch) r eform allbaselevels
testparm i.Phys

xtgee MetS1 i.fruit_legim if sexe==2, family(poisson) link(log) cor(exch) r eform allbaselevels
testparm i.fruit_legim
xtgee MetS1 i.fruit_legim if sexe==1, family(poisson) link(log) cor(exch) r eform allbaselevels
testparm i.fruit_legim

xtgee MetS1 i.fume if sexe==2, family(poisson) link(log) cor(exch) r eform allbaselevels
testparm i.fume
xtgee MetS1 i.fume if sexe==1, family(poisson) link(log) cor(exch) r eform allbaselevels
testparm i.fume

xtgee MetS1 i.cons_alcool if sexe==2, family(poisson) link(log) cor(exch) r eform allbaselevels
testparm i.cons_alcool
xtgee MetS1 i.cons_alcool if sexe==1, family(poisson) link(log) cor(exch) r eform allbaselevels
testparm i.cons_alcool

**7.2.Analyse multivariée
***7.2.1.Anlyse multivariée critères  ATP III 2009
xtgee MetS i.agecat i.instructions i.matrim i.residence i.profession i.Phys i.fume i.fruit_legim i.cons_alcool if sexe==2, family(poisson) link(log) cor(exch) r eform allbaselevels

testparm i.agecat
testparm i.matrim
testparm i.instructions
testparm i.profession
testparm i.residence
testparm i.Phys
testparm i.fume
testparm i.fruit_legim
testparm i.cons_alcool

xtgee MetS i.agecat i.instructions i.matrim i.residence i.profession i.Phys i.fume i.fruit_legim i.cons_alcool if sexe==1, family(poisson) link(log) cor(exch) r eform allbaselevels

testparm i.agecat
testparm i.matrim
testparm i.instructions
testparm i.profession
testparm i.residence
testparm i.Phys
testparm i.fume
testparm i.fruit_legim
testparm i.cons_alcool

***7.2.2.Anlyse multivariée critères IDF
xtgee MetS1 i.agecat i.instructions i.matrim i.residence i.profession i.Phys i.fume i.fruit_legim i.cons_alcool if sexe==2, family(poisson) link(log) cor(exch) r eform allbaselevels

testparm i.agecat
testparm i.matrim
testparm i.instructions
testparm i.profession
testparm i.residence
testparm i.Phys
testparm i.fume
testparm i.fruit_legim
testparm i.cons_alcool

xtgee MetS1 i.agecat i.instructions i.matrim i.residence i.profession i.Phys i.fume i.fruit_legim i.cons_alcool if sexe==1, family(poisson) link(log) cor(exch) r eform allbaselevels

testparm i.agecat
testparm i.matrim
testparm i.instructions
testparm i.profession
testparm i.residence
testparm i.Phys
testparm i.fume
testparm i.fruit_legim
testparm i.cons_alcool


**7.3.Graphique des rapport de prévalence ajustée
***7.3.1.ATPIII 2009
****7.3.1.1.Selon le sexe 
xtgee MetS i.agecat i.instructions i.matrim i.residence i.profession i.Phys i.fum i.fruit_legim i.cons_alcool if sexe==2, family(poisson) link(log) cor(exch) r eform allbaselevels
estimates store A

xtgee MetS i.agecat i.instructions i.matrim i.residence i.profession i.Phys i.fum i.fruit_legim i.cons_alcool if sexe==1, family(poisson) link(log) cor(exch) r eform allbaselevels
estimates store B
coefplot A B, drop(_cons) xline(0)

****7.3.1.2.Selon la résidence
xtgee MetS i.sexe i.agecat i.instructions i.matrim i.profession i.Phys i.fum i.fruit_legim i.cons_alcool  if stratum==1, family(poisson) link(log) cor(exch) r eform allbaselevels
estimates store E

xtgee MetS i.sexe i.agecat i.instructions i.matrim i.profession i.Phys i.fum i.fruit_legim i.cons_alcool  if stratum==2, family(poisson) link(log) cor(exch) r eform allbaselevels
estimates store F
coefplot E F, drop(_cons) xline(0)

***7.3.2.Critères IDF
****7.3.2.1.Selon le sexe
xtgee MetS1 i.agecat i.instructions i.matrim i.residence i.profession i.Phys i.fum i.fruit_legim i.cons_alcool if sexe==2, family(poisson) link(log) cor(exch) r eform allbaselevels
estimates store C

xtgee MetS1 i.agecat i.instructions i.matrim i.residence i.profession i.Phys i.fum i.fruit_legim i.cons_alcool if sexe==1, family(poisson) link(log) cor(exch) r eform allbaselevels
estimates store D
coefplot C D, drop(_cons) xline(0)

****7.3.2.2.Selon la résidence
xtgee MetS1 i.sexe i.agecat i.instructions i.matrim i.profession i.Phys i.fum i.fruit_legim i.cons_alcool  if stratum==1, family(poisson) link(log) cor(exch) r eform allbaselevels
estimates store G

xtgee MetS1 i.sexe i.agecat i.instructions i.matrim i.profession i.Phys i.fum i.fruit_legim i.cons_alcool  if stratum==2, family(poisson) link(log) cor(exch) r eform allbaselevels
estimates store H
coefplot G H, drop(_cons) xline(0)

*graphique des composantes du MetS 
use Graph_mets_component.dta
twoway (bar proportion var5 if var6==1, color(chocolate)) ///
	   (bar proportion var5 if var6==2, color(brown)) ///
	   (bar proportion var5 if var6==3, color(chocolate)) ///
   	   (bar proportion var5 if var6==4, color(brown)) ///
	   (bar proportion var5 if var6==5, color(chocolate )) ///
	   (bar proportion var5 if var6==6, color(brown )) ///
	    (bar proportion var5 if var6==7, color(chocolate )) ///
		(bar proportion var5 if var6==8, color(brown )) ///
	    (bar proportion var5 if var6==9, color(chocolate )) ///
		(bar proportion var5 if var6==10, color(brown )) ///
	    (rcap ul ulb var5, color(blue)), ///
	   legend(col(4) order( 1 "Women" 2 "Men" 11 "95% CI") ) ///
	   xlabel( 1 "High BP" 4 "Obesity" 7"Hyperglycemedia" 10 "Triglycerides" 13 " High HDL-C", noticks) ///
xtitle(" ") title("") ytitle("Prevalence of MetS Components")
graph save graph_reg.gph, replace
venndiag MetS MetS1
